# Supplementary material for: Experimental and computational data set on adsorption of Cr (VI) from water using an activated carbon
Source: Data Brief. 2020 Feb 15;29:105292. doi: 10.1016/j.dib.2020.105292 (PMC7044665; doi:10.1016/j.dib.2020.105292)
Supplement: Multimedia component 1 [file mmc1.xlsx]

## Sheet: Fig.2
	Material	amount of adsorbent (g)	Absorbance	Final [Cr] (mg/L)	% Removal	qt (mg /g ads)
	T	0.1	30.75	65.1943	39.5579	42.6681
	AT	0.1003	47.7	102.57	4.90641	5.27634
	blanck	-	50.1	107.862	-	-

## Sheet: Fig.3
	C0 = [Cr] mg/L	Ce = [Cr] mg/L	Qe (mg/g)
	35.7014	0.0001	35.7014
	52.901	7.94509	44.9559
	98.6562	47.4986	51.1577
	171.589	107.091	64.4983
	288.237	216.793	71.4443

## Sheet: Fig.4 _35 mg L-1
	Experimental conditions
	C0 (mg.L-1)	pH	T (°C)	Vol (L)	adsorbent amount (g)
	35	2.01	25	0.5	0.5
		1ra measure				2da measure				AVERAGE
	Time (min)	Abs	Ct (mg/L)	qt (mg /g)		Abs	Ct (mg/L)	qt (mg /g)		Ct (mg/L)	qt (mg /g)
	0	16.95	34.7643	0		17.8	36.6386	0		35.7014	0
	30	13.2	26.4953	8.26902		13.65	27.4875	9.15105		26.9914	8.71003
	60	12.3	24.5107	10.2536		12.8	25.6132	11.0254		25.062	10.6395
	120	10.9	21.4236	13.3407		10.68	20.9385	15.7001		21.181	14.5204
	180	9.9	19.2185	15.5458		9.25	17.7852	18.8534		18.5019	17.1996
	300	7.6	14.1469	20.6174		7.4	13.7058	22.9327		13.9264	21.7751
	420	5.95	10.5085	24.2558		6.05	10.729	25.9096		10.6187	25.0827
	1380	3	4.00353	30.7607		3.05	4.11378	32.5248		4.05865	31.6428
	1740	2.075	1.96384	32.8004		2.15	2.12922	34.5094		2.04653	33.6549
	2640	1.125	0	34.7643		1.125	0	36.6386		0	35.7014
	3120	0.975	0	34.7643		0.85	0	36.6386		0	35.7014
	4080	0.55	0	34.7643		0.475	0	36.6386		0	35.7014
	4260	0.75	0	34.7643		0.75	0	36.6386		0	35.7014
	Blanco 1	16.95	34.7643	-		17.8	36.6386	-		35.7014

## Sheet: Fig.4 _50 mg L-1
	Experimental conditions
	C0 (mg.L-1)	pH	T (°C)	Vol (L)	adsorbent amount (g)
	50	2.01	25	0.5	0.5
		measure 1				measure 2				AVERAGE
	Time (min)	Abs	Ct (mg/L)	qt (mg /g)		Abs	Ct (mg/L)	qt (mg /g)		Ct (mg/L)	qt (mg /g)
	0	24.85	52.1843	0		25.5	53.6176	0		52.901	0
	30	21.45	44.6871	7.49724		20.7	43.0333	10.5843		43.8602	9.04079
	60	20.3	42.1513	10.0331		20.1	41.7103	11.9074		41.9308	10.9702
	120	18.9	39.0642	13.1202		18.45	38.0719	15.5458		38.568	14.333
	180	15.8	32.2284	19.9559		16.85	34.5438	19.0739		33.3861	19.5149
	300	15.65	31.8977	20.2867		15.7	32.0079	21.6097		31.9528	20.9482
	420	13.9	28.0388	24.1455		15.25	31.0157	22.602		29.5272	23.3738
	540	12.55	25.062	27.1224		13.3	26.7158	26.9019		25.8889	27.0121
	1440	9.95	19.3288	32.8556		9.9	19.2185	34.3991		19.2736	33.6273
	2880	6.4	11.5008	40.6836		6.45	11.611	42.0066		11.5559	41.3451
	3120	6.2	11.0598	41.1246		6.575	11.8867	41.731		11.4732	41.4278
	3360	5.775	10.1226	42.0617		5.975	10.5636	43.054		10.3431	42.5579
	4260	4.875	8.13804	44.0463		4.7	7.75215	45.8655		7.94509	44.9559
	Blanco 1	24.85	52.1843	-		25.5	53.6176	-		52.901

## Sheet: Fig.4 _100 mg L-1
	Experimental conditions
	C0 (mg.L-1)	pH	T (°C)	Vol (L)	adsorbent amount (g)
	100	2.03	25	0.5	0.5
		measure 1				measure 2				AVERAGE
	Time (min)	Abs	Ct (mg/L)	qt (mg /g)		Abs	Ct (mg/L)	qt (mg /g)		Ct (mg/L)	qt (mg /g)
	0	45.85	98.4908	0		46	98.8216	0		98.6562	0
	30	40.6	86.9142	11.5766		41.75	89.4501	9.37155		88.1821	10.4741
	60	40.4	86.4732	12.0176		40.15	85.9219	12.8997		86.1976	12.4587
	150	36.85	78.6452	19.8456		38	81.181	17.6406		79.9131	18.7431
	210	37.15	79.3067	19.1841		34.15	72.6915	26.1301		75.9991	22.6571
	330	36.2	77.2119	21.2789		35.05	74.6761	24.1455		75.944	22.7122
	390	35.55	75.7786	22.7122		34.35	73.1325	25.6891		74.4556	24.2007
	450	34.3	73.0223	25.4686		33.2	70.5967	28.2249		71.8095	26.8467
	570	33.2	70.5967	27.8942		33.05	70.2659	28.5557		70.4313	28.2249
	630	32.75	69.6044	28.8864		32.15	68.2814	30.5402		68.9429	29.7133
	1440	27.8	58.6893	39.8015		29.1	61.5559	37.2657		60.1226	38.5336
	1920	25.1	52.7356	45.7552		27.1	57.1458	41.6759		54.9407	43.7155
	2040	24.7	51.8536	46.6373		25.55	53.7279	45.0937		52.7907	45.8655
	2880	24.25	50.8613	47.6295		26.2	55.1612	43.6604		53.0112	45.645
	3120	23.9	50.0895	48.4013		26.65	56.1535	42.6681		53.1215	45.5347
	3420	23.35	48.8767	49.6141		26.2	55.1612	43.6604		52.019	46.6373
	4260	21.55	44.9076	53.5832		23.9	50.0895	48.7321		47.4986	51.1577
	Blanco 1	45.85	98.4908	-		46	98.8216	-		98.6562	-

## Sheet: Fig.4 _170 mg L-1
	Experimental conditions
	C0 (mg.L-1)	pH	T (°C)	Vol (L)	adsorbent amount (g)
	170	2.01	25	0.5	0.5
		measure 1				measure 2				AVERAGE
	Time (min)	Abs	Ct (mg/L)	qt (mg /g)		Abs	Ct (mg/L)	qt (mg /g)		Ct (mg/L)	qt (mg /g)
	0	79.4	172.471	0		78.6	170.707	0		171.589	0
	30	74.9	162.548	9.92282		76.4	165.856	4.85116		164.202	7.38699
	60	73.6	159.682	12.7894		72.1	156.374	14.333		158.028	13.5612
	120	75.5	163.871	8.59978		69.9	151.523	19.1841		157.697	13.892
	180	70.8	153.507	18.9636		72.9	158.138	12.5689		155.823	15.7663
	300	67.3	145.79	26.6814		68.9	149.318	21.3892		147.554	24.0353
	420	67.2	145.569	26.9019		68.8	149.097	21.6097		147.333	24.2558
	1440	58.1	125.503	46.968		59.4	128.37	42.3374		126.936	44.6527
	1680	56.3	121.534	50.9372		60.2	130.134	40.5733		125.834	45.7552
	1920	57	123.077	49.3936		58.8	127.047	43.6604		125.062	46.527
	2880	51.7	111.391	61.0805		57.2	123.518	47.1885		117.454	54.1345
	3120	51.9	111.832	60.6395		54.8	118.226	52.4807		115.029	56.5601
	3360	51	109.847	62.624		54.5	117.565	53.1422		113.706	57.8831
	4260	47.6	102.35	70.1213		51.9	111.832	58.8754		107.091	64.4983
	Blanco 1	79.4	172.471	-		78.6	170.707	-		171.589

## Sheet: Fig.4 _290 mg L-1
	Experimental conditions
	C0 (mg.L-1)	pH	T (°C)	Vol (L)	adsorbent amount (g)
	290	2.01	25	0.5	0.5
		measure 1				measure 2				AVERAGE
	Time (min)	Abs	Ct (mg/L)	qt (mg /g)		Abs	Ct (mg/L)	qt (mg /g)		Ct (mg/L)	qt (mg /g)
	0	133.4	291.545	0		130.4	284.93	0		288.237	0
	60	123.8	270.376	21.1687		129.2	282.284	2.64609		276.33	11.9074
	120	130.2	284.489	7.05623		124.9	272.802	12.1279		278.645	9.59206
	180	121.8	265.966	25.5788		126.4	276.109	8.82029		271.038	17.1996
	1380	112.1	244.577	46.968		105.9	230.905	54.0243		237.741	50.4961
	1740	104.1	226.936	64.6086		106	231.126	53.8037		229.031	59.2062
	2640	114.6	250.09	41.4553		104.3	227.377	57.5524		238.733	49.5039
	3120	102.8	224.07	67.4752		111.8	243.915	41.0143		233.993	54.2448
	4080	98.8	215.249	76.2955		101	220.101	64.8291		217.675	70.5623
	4260	98.7	215.029	76.516		100.3	218.557	66.3727		216.793	71.4443
	Blanco 1	133.4	291.545	-		130.4	284.93	-		288.237
